# Supplementary material for: Impact of Lactic Acid Bacteria Fermentation on (Poly)Phenolic Profile and In Vitro Antioxidant and Anti-Inflammatory Properties of Herbal Infusions
Source: Antioxidants (Basel). 2024 May 2;13(5):562. doi: 10.3390/antiox13050562 (PMC11117909; doi:10.3390/antiox13050562)
Supplement: Supplementary file 1 [file antioxidants-13-00562-s001.zip]

Archive with 1 entries (1 files):
- antioxidants-2991088-supplementary.pdf
